# Supplementary material for: Murine Methyl Donor Deficiency Impairs Early Growth in Association with Dysmorphic Small Intestinal Crypts and Reduced Gut Microbial Community Diversity
Source: Curr Dev Nutr. 2018 Oct 3;3(1):nzy070. doi: 10.1093/cdn/nzy070 (PMC6324351; doi:10.1093/cdn/nzy070)
Supplement: nzy070_Supplement_Figures_Tables [file nzy070_supplement_figures_tables.zip]

Archive with 5 entries (5 files):
- CDN-D-18-00047_supplementary figure 1.docx
- CDN-D-18-00047_supplementary figure 2.docx
- CDN-D-18-00047_supplementary table 1.docx
- CDN-D-18-00047_supplementary table 2.docx
- CDN-D-18-00047_supplementary table 3.docx
